# Supplementary material for: 4273π: Bioinformatics education on low cost ARM hardware
Source: BMC Bioinformatics. 2013 Aug 12;14:243. doi: 10.1186/1471-2105-14-243 (PMC3751261; doi:10.1186/1471-2105-14-243)
Supplement: Additional file 2 — 4273π Bioinformatics for Biologists teaching material, Version 1.01. The module handbook, lectures and practicals are included. The latest version, including Linux, software and BLAST databases, is available at the 4273π Web site [25]. [file 1471-2105-14-243-S2.zip › 4273pi_course_material/week1/test.fa]

>ENSLAFP00000000422
EKASISGHMFDVVVIGGGISGLSAAKLLAEHEVNVLVLEARDRVGGRTYTVRNEHVNYVD
VGGAYVGPTQNRILRLSKELGLKTYKVNVSERLVQYVKGKTYPFRGAFPPVWNPIAYLDY
NNLWRTMDNMGKEIPADAPWDAPHAEKWDKMTMKDLIDKICWTKTARQFAYLFVNINVTS
EPHEVSALWFLWYVKQCGGTTRIFSITNGGQERKFVGGSGQVSERIMDLLGERVKLRCPV
SSIDQSGENIIVETLNHEVYECRYVISAIPPPLTSKIHFRPELPSERNQLIQRLPMGSII
KCMMYYREAFWKKKDYCGCMIIEDEEAPISITLDDTKPDGSLPAIMGFILARKSHRFAKL
HKEIRKRKICELYAKVLGSQEALQPVHYEEKNWCEEQYSGGCYTAYFPPGIMTQYGRVIR
QPVGKIYFAGTETATQWSGYMEGAVEAGERAAREILNALGKVAKKDIWVPEPESQDVPSI
EITHSFWERNLPSVAGLLKIIGFSTSITAMCVVVYKCK
