# Supplementary material for: 4273π: Bioinformatics education on low cost ARM hardware
Source: BMC Bioinformatics. 2013 Aug 12;14:243. doi: 10.1186/1471-2105-14-243 (PMC3751261; doi:10.1186/1471-2105-14-243)
Supplement: Additional file 2 — 4273π Bioinformatics for Biologists teaching material, Version 1.01. The module handbook, lectures and practicals are included. The latest version, including Linux, software and BLAST databases, is available at the 4273π Web site [25]. [file 1471-2105-14-243-S2.zip › 4273pi_course_material/week5/task2.txt]

>AmphiEmx
PVLVQPKHRFSIESLVAKDAESLPGGRGLSAFSVNPAFNRPHHPTIVSQQNCSFHRLHDIQGYATATAATGFP-HSVSSVCTVPTSHFLAGYGGGLPVGMAPSAPRHTVVPPHGLLPQHSMSPIHPWVVPHGFLPQHRLQVPDGAP-GFMYP---FRKPKRVRTAFTPTQLLRLEHAFEKNHYVVGQERKQLAQQLTLSETQVKVWFQNRRTKYKRDQQEDEGRKSPPRLKGAHHVNRWREATREFVQFQSSASSPSEPDSSMSPS
>MouseEmx1
MFQPAAKRGFTIESLVAKDASEEP----LRPTALNYPHPSAAETAFVSGFPAAGRSLYGG-PELVFPEAMNHP---ALTVH---PAHQLGSSS------LQP---PHSFFSAQ----HRDPLHFYPWVLR-NRFFGHRFQASDVPQDGLLLHGPFARKPKRIRTAFSPSQLLRLERAFEKNHYVVGAERKQLAGSLSLSE TQVKVWFQNRRTKYKRQKLEEEGPESEQKKKGSHHINRWRIATKQ--------ANGEDID VTSND-
>HumanEMX1
MFQPAAKRGFTIESLVAKDASEEP----LRPTALNYPHPSAAEAAFVSGFPAAGRSLYGG-PELVFPEAMNHP---ALTVH---PAHQLGASP------LQP---PHSFFGAQ----HRDPLHFYPWVLR-NRFFGHRFQASDVPQDGLLLHGPFARKPKRIRTAFSPSQLLRLERAFEKNHYVVGAERKQLAGSLSLSETQVKVWFQNRRTKYKRQKLEEEGPESEQKKKGSHHINRWRIATKQ--------ANGEDIDVTSND-
>MouseEmx2
MFQPAPKRCFTIESLVAKDRSEDP----IRPAALSYAN-SSPINPFLNGFHSAGRGVYSN-PDLVFAEAVSHPPNPAVPVHPVPPPHALAAHP------LPSLHSPHPLFASQ----QRDPSTFYPWLIHRYRYLGHRFQGNDTSPESFLLHNALARKPKRIRTAFSPSQLLRLEHAFEKNHYVVGAERKQLAHSLSLTETQVKVWFQNRRTKFKRQKLEEEGSDSQQKKKGTHHINRWRIATKQ--------ASPEEIDVTSDD-
>HumanEMX2
MFQPAPKRCFTIESLVAKDRSEDP----IRPAALSYAN-SSPINPFLNGFHSAGRGVYSN-PDLVFAEAVSHPPNPAVPVHPVPPPHALAAHP------LPSSHSPHPLFASQ----QRDPSTFYPWLIHRYRYLGHRFQGNDTSPESFLLHNALARKPKRIRTAFSPSQLLRLEHAFEKNHYVVGAERKQLAHSLSLTETQVKVWFQNRRTKFKRQKLEEEGSDSQQKKKGTHHINRWRIATKQ--------ASPEEIDVTSDD-
>Fishb
MFQPTPKRCFTIESLVAKDRSEEP----IRPAALSYAN-SSQMNPFLNGFHSSGRGVYSN-PDLVFAEAVSHPPNSAVPVHSVPPPHALAAHP------LSSSHSPHPLFASQ----QRDPSTFYPWLIHRYRYLGHRFQGNETSPESFLLHNALARKPKRIRTAFSPSQLLRLEHAFEKNHYVVGAERKQLAHSLSLTETQVKVWFQNRRTKFKRQKLEEEGSDSQQKKKGTHHINRWRLATKQ--------GSPEEIDVTSDD-
>Fisha
-FQHN-KKCFTIESLVGKDAADEP----IRPTALRFTE-SIHPSPFGSCFQNSGRTLYSSSPEMMFTDPSTHS-----------TNSGLSLRH------LQIP--TQPFFSPH----QRDTLNFYPWVLR-NRYLGHRFQGDDSSPENLLLHGPFSRKPKRIRTAFSPSQLLRLERAFEKNHYVVGAERKQLANGLCLTETQVKVWFQNRRTKHKRQKLEEESPDPQQKRKGSQHVSRWRVATQQ--------GSPEDIDVISED-
