# Supplementary material for: 4273π: Bioinformatics education on low cost ARM hardware
Source: BMC Bioinformatics. 2013 Aug 12;14:243. doi: 10.1186/1471-2105-14-243 (PMC3751261; doi:10.1186/1471-2105-14-243)
Supplement: Additional file 2 — 4273π Bioinformatics for Biologists teaching material, Version 1.01. The module handbook, lectures and practicals are included. The latest version, including Linux, software and BLAST databases, is available at the 4273π Web site [25]. [file 1471-2105-14-243-S2.zip › 4273pi_course_material/week5/task3.txt]

MouseEmx2 MFQPAPKRCF TIESLVAKDP IRPAALSYAN PINPFLNGFH SRGVYSN-PD 
HumanEMX2 MFQPAPKRCF TIESLVAKDP IRPAALSYAN PINPFLNGFH SRGVYSN-PD 
Fish-b    MFQPTPKRCF TIESLVAKDP IRPAALSYAN QMNPFLNGFH SRGVYSN-PD 
DogfishE2 MFQPTPKRCF TIESLVAKDP IRPAALSYAN SVNPFLNGFH TRALYSN-PD 
Fish-a    MFQHN-KKCF TIESLVGKDP IRPTALRFTE HPSPFGSCFQ NRTLYSSSPE 
DogfishE3 MFQPATKKCF TIEALVGKDP LRPTALRYAD HASPFGSGFQ NRTLYGS-PE 
MouseEmx1 MFQPAAKRGF TIESLVAKDP LRPTALNYPH AETAFVSGFP ARSLYGG-PE 
HumanEMX1 MFQPAAKRGF TIESLVAKDP LRPTALNYPH AEAAFVSGFP ARSLYGG-PE 
DogfishE1 MFHPASKRCF TIESLVAKDP LRPAAVTYPP STDAFAGGLQ ARSLYPG-PE 
AmphiEmx  PVLVQPKHRF SIESLVAKDP LSAFSVNPAF HHPTIVSQQN CHRLHDI-QG 

LVFAEAVSHP PNPAVPVHPV PPPHALA--- ---AHPLPSL HSPHPLFASQ 
LVFAEAVSHP PNPAVPVHPV PPPHALA--- ---AHPLPSS HSPHPLFASQ 
LVFAEAVSHP PNSAVPVHSV PPPHALA--- ---AHPLSSS HSPHPLFASQ 
LVFADAVAHQ TSPAVPVHPV PP-HALA--- ---GHPLQSS HSPHPLFTSQ 
MMFTDPSTHS TNSGLSLRHL QIP------- ---------- --TQPFFSPH 
LLFPEPVAH- -----AASPA LSMHPGN--- ---PHHLP-- --AQSFFAPQ 
LVFPEAMNH- -----PALTV HPAHQLG--- ---SSSLQP- --PHSFFSAQ 
LVFPEAMNH- -----PALTV HPAHQLG--- ---ASPLQP- --PHSFFGAQ 
LMFQEAVSH- -----PSLPV HP-HQLG--- ---THHLRS- --HHTFFAPQ 
YATATAATGF PHSVSSVCTV PTSHFLAGYG GGLPVGMAPS APRHTVVPPH 

----QRDPST FYPWLIHRYR YLGHRFQGND TSPESFLLHN ALARKPKRIR 
----QRDPST FYPWLIHRYR YLGHRFQGND TSPESFLLHN ALARKPKRIR 
----QRDPST FYPWLIHRYR YLGHRFQGNE TSPESFLLHN ALARKPKRIR 
----QRDASS FYPWLIHRYR YLGHRFQGNE ASPESFLLHN ALARKPKRIR 
----QRDTLN FYPWVLR-NR YLGHRFQGDD SSPENLLLHG PFSRKPKRIR 
----QREALS FYPWVLR-NR YLGHRFQGSE GGAEGLLLHG PFTRKPKRIR 
----HRDPLH FYPWVLR-NR FFGHRFQASD VPQDGLLLHG PFARKPKRIR 
----HRDPLH FYPWVLR-NR FFGHRFQASD VPQDGLLLHG PFARKPKRIR 
----HRDPLN FYPWVLR-NR FFGHRFQGSD AAHESMLLHG PFARKPKRIR 
GLLPQHSMSP IHPWVVPHGF LPQHRLQVPD GAP-GFMYP- --FRKPKRVR 

TAFSPSQLLR LEHAFEKNHY VVGAERKQLA HSLSLTETQV KVWFQNRRTK 
TAFSPSQLLR LEHAFEKNHY VVGAERKQLA HSLSLTETQV KVWFQNRRTK 
TAFSPSQLLR LEHAFEKNHY VVGAERKQLA HSLSLTETQV KVWFQNRRTK 
TAFSPSQLLR LEHAFEKNHY VVGAERKQLA HSLSLTETQV KVWFQNRRTK 
TAFSPSQLLR LERAFEKNHY VVGAERKQLA NGLCLTETQV KVWFQNRRTK 
TAFSPSQLLR LERAFEKNHY VVGAERKQLA NSLCLTETQV KVWFQNRRTK 
TAFSPSQLLR LERAFEKNHY VVGAERKQLA GSLSLSETQV KVWFQNRRTK 
TAFSPSQLLR LERAFEKNHY VVGAERKQLA GSLSLSETQV KVWFQNRRTK 
TAFSPSQLLR LERAFEKNHY VVGAERKQLA SSLSLSETQV KVWFQNRRTK 
TAFTPTQLLR LEHAFEKNHY VVGQERKQLA QQLTLSETQV KVWFQNRRTK 

FKRQKLEEEG SDSQQKKKGT HHINRWRIAT KQ-------- ASPEEIDVTS 
FKRQKLEEEG SDSQQKKKGT HHINRWRIAT KQ-------- ASPEEIDVTS 
FKRQKLEEEG SDSQQKKKGT HHINRWRLAT KQ-------- GSPEEIDVTS 
FKRQKLEEEG TDAQQKKKGT HHVNRWRLAT KQ-------- SSPEEIDVTS 
HKRQKLEEES PDPQQKRKGS QHVSRWRVAT QQ-------- GSPEDIDVIS 
YKRQKLEEES PDTQQKRKGT QHVNRWRMAT RQ-------- TSPEDIDVIS 
YKRQKLEEEG PESEQKKKGS HHINRWRIAT KQ-------- ANGEDIDVTS 
YKRQKLEEEG PESEQKKKGS HHINRWRIAT KQ-------- ANGEDIDVTS 
YKRQKLKEEG PDSQQKKKGS HHVNRWRLAT KQ-------- SSPEAIDVTS 
YKRDQQEDEG RKSPPRLKGA HHVNRWREAT REFVQFQSSA SSPSEPDSSM 

DD--
DD--
DD--
DD--
ED--
ED--
ND--
ND--
ED--
SPS-
